# Supplementary material for: Genetic Determinants of Colonic Diverticulosis—A Systematic Review
Source: Genes (Basel). 2025 May 15;16(5):581. doi: 10.3390/genes16050581 (PMC12111319; doi:10.3390/genes16050581)
Supplement: Supplementary file 1 [file genes-16-00581-s001.zip]

Archive with 1 entries (1 files):
- genes-3620926-supplementary.pdf
